# Supplementary material for: Mechanistic insights into alcohol-induced DNA crosslink repair by Slx4-Xpf-Ercc1 nuclease complex in the Fanconi anaemia pathway
Source: Commun Biol. 2025 Sep 26;8:1374. doi: 10.1038/s42003-025-08769-3 (PMC12475018; doi:10.1038/s42003-025-08769-3)
Supplement: Supplementary file 3 — Supplementary Data [file 42003_2025_8769_MOESM3_ESM.xlsx]

## Sheet: F2 C formation
time (h)	AA-ICL1	AA-ICL2	AA-ICL3	AA-ICL4				AA-ICL1	AA-ICL2	AA-ICL3	AA-ICL4
0	0	0	0	0			One phase decay	Ambiguous		Ambiguous
24	0.23	0.56		0.02			Best-fit values
52	0.5	0.88	0.05				Y0	0.04429	0.1081	-0.04093	-0.0173
77	0.78	1.17	0.09	0.17			Plateau	~ 7305	10.51	~ 3899	0.5461
100	0.85	1.28		0.28			K	~ 1.081e-006	0.001341	~ 5.021e-007	0.005644
125	1.15	1.63	0.22	0.26			Half Life	~ 641262	517.1	~ 1380406	122.8
149	1.14	2.05	0.19	0.33			Tau	~ 925146	746	~ 1991505	177.2
173	1.13	2.29	0.31	0.28			Span	~ -7305	-10.4	~ -3899	-0.5634
316	2.64		0.6	0.46			95% CI (profile likelihood)
							Y0	???	-0.1467 to ???	???	-0.1058 to 0.06831
							Plateau	(Very wide)	2.823 to +infinity	(Very wide)	0.3639 to 3.187
							K	(Very wide)	??? to 0.007722	(Very wide)	0.0005126 to 0.01292
							Half Life	(Very wide)	89.77 to ???	(Very wide)	53.65 to 1352
							Tau	(Very wide)	129.5 to ???	(Very wide)	77.40 to 1951
							Goodness of Fit
							Degrees of Freedom	6	5	4	5
							R squared	0.9719	0.9846	0.9725	0.9509
							Sum of Squares	0.1299	0.06241	0.00679	0.008299
							Sy.x	0.1471	0.1117	0.0412	0.04074
							Constraints
							K	K > 0	K > 0	K > 0	K > 0
							Number of points
							# of X values	18	17	18	18
							# Y values analyzed	9	8	7	8

## Sheet: F2 E stability
time (h)	AA-ICL3	AA-ICL1		normalised:	time (h)	AA-ICL3	AA-ICL1			AA-ICL3	AA-ICL1
0	87.89	94.94			0	100	100		One phase decay
24.5	80.47	81.95			24.5	91.5576	86.3177		Best-fit values
55	75.77	76.3			55	86.21	80.3665		Y0	98.34	98.28
72	75.28	73.73			72	85.6525	77.6596		Plateau	74.47	65.7
96	74.76	72.56			96	85.0609	76.4272		K	0.01004	0.01361
169	70.81	66.81			169	80.5666	70.3708		Half Life	69.07	50.93
192	69.08	65.23			192	78.5982	68.7066		Tau	99.65	73.47
264	66.81	62.9			264	76.0155	66.2524		Span	23.87	32.57
341	64.91	61.18			341	73.8537	64.4407		Std. Error
									Y0	1.469	1.639
									Plateau	1.704	1.336
									K	0.002146	0.001943
									Span	1.867	1.871
									95% CI (profile likelihood)
									Y0	94.64 to 102.2	94.18 to 102.5
									Plateau	66.54 to 78.13	61.49 to 68.83
									K	0.004645 to 0.01729	0.008847 to 0.01975
									Half Life	40.09 to 149.2	35.09 to 78.35
									Tau	57.83 to 215.3	50.63 to 113.0
									Goodness of Fit
									Degrees of Freedom	6	6
									R squared	0.9679	0.9807
									Sum of Squares	16.98	19.59
									Sy.x	1.682	1.807
									Constraints
									K	K > 0	K > 0
									Number of points
									# of X values	9	9
									# Y values analyzed	9	9

## Sheet: F3 E kinetics
AA-Y1																	AA-ICL1
time (min)	dsDNA			P2			P1										time (min)	ICL				P2				P1				ssDNA
0	100	100	100	0	0	0	0	0	0								0	88	88.29	86.12	96.87	0	0		0	0	0		0	12	11.71	13.88	3.13
0.5	99.95	100	100	0	0	0	0.05	0	0								0.5	88.64	88.84		91.77	0	0		0	0	0		4.8	11.36	11.16		3.43
1	99.34	100	99.14	0.32	0	0.37	0.34	0	0.49								1	81.6	84.2		87.22	3.99	2.7		0	0	0		10.22	14.41	13.1		2.57
2.5	95.03	94.93	94.57	1.69	1.9	1.85	2.94	2.87	2.81								2.5	79.21	81.12	52.9	67.92	7.42	6.46	20.22	9.58	0	0	11.77	19.65	13.37	12.42	15.11	2.85
5	86.55	80.68	84.99	4.24	4.55	4.11	7.75	8.76	6.32								5	74.91	73.33	40.98	48.85	11.66	13.24	25.69	15.32	0	0	18.82	33.84	13.43	13.42	14.51	2
10	69.96	65.39	66.24	9.78	9.64	9.1	15.8	13.27	15.23								10	60.3	43.68	26.46	28.28	19.04	19.12	37.96	23.62	8.51	24.9	23.63	46.19	12.15	12.31	11.94	1.91
20	47.76	41.57	44.08	16.26	15.7	13.78	27.13	24.27	22.9								20	43.26	31.15	17.19	12.92	28.53	25.94	40.43	30.45	17.08	29.39	30.61	54.78	11.13	13.52	11.78	1.85
40	29.47	26.61	26.87	15.67	16.08	16.03	32.94	29.05	29.08								40	31.07	29.32	6.27	6.38	33.39	35.06	43.33	31.51	25.43	21.9	40.35	60.67	10.11	13.72	10.05	1.44
60	22.11	20.9	18.35	16.83	15.34	16.32	35.48	24.93	32.18								60	26.56	27.87		2.51	39.1	38.64		34.57	21.55	20.56		61.36	12.79	12.93		1.57
				dsDNA	P2	P1																			ICL	P2	P1
			One phase decay																					One phase decay
			Best-fit values																					Best-fit values
			Y0	102.9	-1.002	-1.382																		Y0	91.35	-0.6423	-0.7427
			Plateau	16.76	16.73	32.19																		Plateau	18.52	36.1	36.52
			K	0.05322	0.08879	0.06775																		K	0.1202	0.1212	0.1114
			Half Life	13.02	7.807	10.23																		Half Life	5.768	5.718	6.224
			Tau	18.79	11.26	14.76																		Tau	8.322	8.25	8.979
			Span	86.16	-17.73	-33.57																		Span	72.83	-36.75	-37.26
			95% CI (profile likelihood)																					Std. Error
			Y0	101.4 to 104.5	-1.669 to -0.3439	-2.801 to 0.01742																		Y0	3.852	1.84	4.535
			Plateau	13.16 to 20.00	15.90 to 17.62	30.01 to 34.69																		Plateau	4.187	1.874	4.873
			K	0.04752 to 0.05926	0.07565 to 0.1036	0.05443 to 0.08302																		K	0.02476	0.02256	0.05192
			Half Life	11.70 to 14.59	6.691 to 9.162	8.350 to 12.73																		Span	5.201	2.386	6.022
			Tau	16.87 to 21.05	9.653 to 13.22	12.05 to 18.37																		95% CI (profile likelihood)
			Goodness of Fit																					Y0	83.62 to 99.40	-4.584 to 3.115	-10.33 to 7.992
			Degrees of Freedom	24	24	24																		Plateau	9.314 to 26.69	32.35 to 40.34	27.66 to 49.37
			R squared	0.9948	0.983	0.9759																		K	0.07734 to 0.1829	0.07941 to 0.1814	0.03775 to 0.2737
			Sum of Squares	132.4	21.26	102.4																		Half Life	3.790 to 8.962	3.822 to 8.729	2.532 to 18.36
			Sy.x	2.349	0.9412	2.066																		Tau	5.468 to 12.93	5.514 to 12.59	3.653 to 26.49
			Constraints																					Goodness of Fit
			K	K > 0	K > 0	K > 0																		Degrees of Freedom	30	29	29
																								R squared	0.8692	0.8917	0.5724
			Number of points																					Sum of Squares	3847	747.2	4697
			# of X values	27	27	27																		Sy.x	11.32	5.076	12.73
			# Y values analyzed	27	27	27																		Constraints
																								K	K > 0	K > 0	K > 0
																								Number of points
																								# of X values	54	54	54
																								# Y values analyzed	33	32	32

## Sheet: F4 F kinetics
AA-ICL3																									AA-ICL4
time (min)	ICL					P1					P2					ssDNA									time (min)	ICL				P1				P2				ssDNA				PN
0	84.17	87.57	85.43	85.8	85.32	0	0	0	0	0	0	0	0	0	0	15.83	12.43	14.57	14.2	14.68					0	85.63	88.5	82	86.93	0	0	0	0	0	0	0	0	14.37	11.5	18	13.07	0	0	0	0
0.5	78.89	71.79	83.12	70.69	75.28	0	0	0	7.2	0	3.16	0	0	0.11	0	17.94	28.21	16.88	22	24.72					0.5	67.8235	78.74	80.48	69.69	7.19501	0	0	14.24	0	0	0	0.82	23.61	21.26	19.52	15.25	0	0	0	0
1	78.78	54.77	72.81	64.99	62.81	4.37	10.79	12.68	9.44	11.12	0.05	0	0.62	1.25	0	16.8	34.44	13.89	24.32	26.07					1	47.9891	79.3432	59.4443	67.23	18.2016	0	19.2424	15	9.72207	1.92919	2.49766	2.16	22.1	18.25	18.08	15.61	2.54	0	3.91	0
2.5	71.98	42.02	67.71	57.84	54.18	8.76	6.51	15.7	14.08	18.6	1.97	4.77	2.54	4.8	3.31	17.29	46.71	14.06	23.29	23.91					2.5	28.5175	48.5866	37.8492	59.3846	26.2512	18.5889	27.1853	18.5128	18.2112	11.1827	13.5361	5.63077	20.03	19.14	18.95	16.06	12.56	0	11.57	1.74
5	62.26	8.37	58.76	43.39	40.98	16.73	19.27	21.95	27.29	27.53	4.13	7.71	4.87	8.89	8.95	16.88	64.64	14.42	20.43	22.54					5	14.8116	29.9732	19.4403	50.8157	24.6908	25.1544	37.2886	20.5873	19.7584	24.8591	19.9876	10.9673	28.33	14.91	18.72	16.75	25.49	0	19.6	3.57
10	50.53	13.71	51.35	25.73	21.93	26.24	35.97	26.86	37.68	40.22	7.76	9.82	7.79	14	13.46	15.47	40.5	14	22.59	24.39					10	0	13.1223	12.2403	31.8156	24.5412	30.4363	37.3004	30.8546	24.5412	36.2019	22.2615	18.0643	23.03	11.83	19.95	16.84	39.26	1.18519	29.24	8.18
20	33.85	0	35.96	14.99	9.56	38.48	17.38	38.69	47.67	52.06	11.35	7.05	10.85	16	16.11	16.33	75.57	14.5	21.34	22.27					20	0	6.85979	8.63298	14.0002	17.566	27.4855	32.4382	38.0417	24.7302	44.7277	24.0783	25.9023	19.25	9.03	22.97	17.66	53.4	3.02585	34.08	12.81
40	13.32	0	24.92	5.97	0	54.15	71.74	47.07	55.28	56.52	14.91	5.35	13.41	16.33	17.13	17.62	22.9	14.61	22.42	26.35					40	0	0	7.9596	6.74483	15.1697	20.2928	31.2051	36.6759	25.0225	51.7283	26.6347	31.1448	19.91	6.88	19.98	18.44	66.17	11.7351	41.58	17.31
60	0	0	13.23	4.72	0	59.19	47.03	49.93	58.47	58.37	19.09	4.28	18.98	16.23	17.39	21.72	48.69	17.85	20.58	24.24					60	0	0	0	3.40364	19.6856	24.3163	34.5654	34.4582	25.715	43.8763	28.1644	34.9818	21.19	5.35	20.67	18.67	68.86	25.2648	44.54	19.08
				ICL	P1	P2	ssDNA
			One phase decay				Ambiguous																										ICL	P1	P2	ssDNA	PN
			Best-fit values																													One phase decay				Ambiguous
			Y0	79.26	1.449	-0.09147	14.34																									Best-fit values
			Plateau	6.486	55.89	16.59	20.49																									Y0	83.38	-0.7637	-0.7615	18.14	0.01702
			K	0.103	0.09048	0.09038	~ 45266																									Plateau	4.648	28.47	32.61	~ -778.5	38.65
			Half Life	6.727	7.66	7.669	~ 1.531e-005																									K	0.2527	0.6104	0.1671	~ 4.038e-005	0.06344
			Tau	9.705	11.05	11.06	~ 2.209e-005																									Half Life	2.743	1.136	4.148	~ 17164	10.93
			Span	72.78	-54.44	-16.68	-6.151																									Tau	3.957	1.638	5.985	~ 24763	15.76
			Std. Error																													Span	78.73	-29.24	-33.38	~ 796.7	-38.63
			Y0	2.948	1.48	0.5751	2.055																									Std. Error
			Plateau	3.528	1.925	0.8276	0.7768																									Y0	3.455	2.941	2.219	1.168	4.032
			K	0.01805	0.01105	0.01439	~																									Plateau	2.626	1.567	2.037	~ 3231257	7.184
			Span	4.192	2.206	0.9131	2.197																									K	0.03729	0.1743	0.04099	~ 0.1640	0.03582
			95% CI (profile likelihood)																													Span	4.056	3.187	2.789	~ 3231256	7.312
			Y0	73.26 to 85.51	-1.601 to 4.426	-1.326 to 1.100	???																									95% CI (profile likelihood)
			Plateau	-1.564 to 13.54	52.11 to 60.04	14.91 to 18.59	???																									Y0	76.27 to 90.78	-6.836 to 4.970	-5.526 to 3.723	???	-8.890 to 8.063
			K	0.06904 to 0.1522	0.06969 to 0.1162	0.06133 to 0.1301	(Very wide)																									Plateau	-0.9816 to 10.03	25.37 to 31.70	28.54 to 37.12	(Very wide)	26.81 to 296.8
			Half Life	4.554 to 10.04	5.965 to 9.947	5.327 to 11.30	(Very wide)																									K	0.1810 to 0.3511	0.3433 to 1.052	0.09608 to 0.2849	(Very wide)	0.002450 to 0.2069
			Tau	6.570 to 14.48	8.606 to 14.35	7.685 to 16.30	(Very wide)																									Half Life	1.974 to 3.830	0.6586 to 2.019	2.433 to 7.215	(Very wide)	3.350 to 282.9
			Goodness of Fit																													Tau	2.848 to 5.525	0.9502 to 2.913	3.509 to 10.41	(Very wide)	4.833 to 408.1
			Degrees of Freedom	41	41	40	37																									Goodness of Fit
			R squared	0.8839	0.9399	0.9024	0.1748																									Degrees of Freedom	33	33	33	33	33
			Sum of Squares	4633	1212	179.4	781.4																									R squared	0.9206	0.7357	0.8128	0.01942	0.5251
			Sy.x	10.63	5.437	2.118	4.596																									Sum of Squares	2869	1433	1404	747.9	6496
			Constraints																													Sy.x	9.324	6.59	6.523	4.761	14.03
			K	K > 0	K > 0	K > 0	K > 0																									Constraints
																																K	K > 0	K > 0	K > 0	K > 0	K > 0
			Number of points
			# of X values	45	45	45	45																									Number of points
			# Y values analyzed	45	45	45	45																									# of X values	36	36	36	36	36
			Outliers (excluded, Q=5%)	1	1	2	5																									# Y values analyzed	36	36	36	36	36

## Sheet: F5 E
time (min)	AA-ICL			Ap-ICL
0	97.8	97.07	96.8	99.57	99.67	99.69
2	94.09	89.74	91.12	6.22	6.91	12.8
10	95.97	93.24	94.29	2.24	7.32	11.81
60	96.11	96.16	95.8	3.17	4.38	7.81
time (min)	AA-ICL			Ap-ICL
X	Mean	SD	N	Mean	SD	N
0	97.2233	0.517333	3	99.6433	0.064291	3
2	91.65	2.2229	3	8.64333	3.61627	3
10	94.5	1.37706	3	7.12333	4.78803	3
60	96.0233	0.195021	3	5.12	2.40689	3

## Sheet: FS4 C
time (min)	dsDNA	P3	P1	P2
0	100	0	0	0
0.5	100	0	0	0
1	99.01	0.43	0.56	0
2.5	95.86	1.5	1.96	0.68
5	90.21	3.31	4.93	1.55
10	75.35	9.38	11.96	3.31
20	52.62	18.48	22.9	6
40	20.83	31.12	38.54	9.5
60	15.52	31.2	40.57	12.72
		dsDNA	P3	P1	P2
	One phase decay
	Best-fit values
	Y0	102.8	-1.273	-1.354	-0.1475
	Plateau	-2.622	37.57	49.13	18.21
	K	0.0325	0.03562	0.03317	0.01966
	Half Life	21.33	19.46	20.9	35.25
	Tau	30.77	28.07	30.15	50.85
	Span	105.4	-38.84	-50.48	-18.35
	Std. Error
	Y0	1.724	0.9335	0.8825	0.1118
	Plateau	8.072	3.735	3.989	1.332
	K	0.00536	0.00777	0.005711	0.002373
	Span	7.587	3.504	3.747	1.287
	95% CI (profile likelihood)
	Y0	98.69 to 107.0	-3.533 to 0.9420	-3.496 to 0.7545	-0.4238 to 0.1265
	Plateau	-29.99 to 12.11	31.08 to 51.71	41.90 to 62.83	15.60 to 22.85
	K	0.02071 to 0.04559	0.01925 to 0.05471	0.02069 to 0.04713	0.01384 to 0.02573
	Half Life	15.20 to 33.47	12.67 to 36.02	14.71 to 33.50	26.94 to 50.09
	Tau	21.93 to 48.28	18.28 to 51.96	21.22 to 48.33	38.86 to 72.26
	Goodness of Fit
	Degrees of Freedom	6	6	6	6
	R squared	0.9934	0.9869	0.9926	0.9984
	Sum of Squares	62.3	17.99	16.28	0.2799
	Sy.x	3.222	1.732	1.647	0.216
	Constraints
	K	K > 0	K > 0	K > 0	K > 0
	Number of points
	# of X values	27	27	27	27
	# Y values analyzed	9	9	9	9

## Sheet: FS4 D
time (min)	ICL			P1			P2			P3			ssDNA			P4
0	96.55	97.01	96.13	0	0	0	0	0	0	0	0	0	3.45	2.99	3.87	0	0	0
0.5	88.63	90.97	91.15	1.18	6.53	5.89	0	0	0	0	0	0	10.2	2.5	2.96	0	0	0
1	87.11	89.25	88.37	4.66	7.61	8.61	0	0	0	0	0	0.18	8.23	3.14	2.85	0	0	0
2.5	79.43	86.03	80.4	12.15	11.26	16.3	0	0	0	0	0	0.44	7.95	2.55	2.86	0.47	0.15	0
5	68.49	78.92	71.12	22.93	18.35	25.03	0	0	0	0	0	0.58	7.28	2.37	2.85	1.3	0.36	0.43
10	51.45	66.67	58.26	40.31	30.19	36.22	0	0	1.14	0	0	1.37	6.22	2.28	2.3	2.02	0.85	0.71
20	36.16	53.72	37.79	52.97	43.08	52.16	1.26	0	3.34	1.27	0	2.96	5.34	1.9	2.47	3	1.31	1.26
40	19.68	37.81	27.06	64.25	56.59	55.79	5.81	1.85	7.67	3.07	0.64	4.69	3.58	1.5	3.03	3.61	1.61	1.77
60	19.74	29.9	21.31	63.19	62.84	57.69	7.36	3.07	10.93	3.71	0.93	4.89	2.64	1.31	3.03	3.35	1.95	2.15
			ICL	P1	P2	P3	ssDNA	P4
		One phase decay			Ambiguous
		Best-fit values
		Y0	93.74	1.489	-0.3572	-0.1001	4.514	-0.09795
		Plateau	23.15	61.13	~ 2514	5.423	2.035	2.527
		K	0.06774	0.08427	~ 4.971e-005	0.01606	0.03485	0.06696
		Half Life	10.23	8.225	~ 13943	43.17	19.89	10.35
		Tau	14.76	11.87	~ 20116	62.28	28.7	14.93
		Span	70.59	-59.64	~ -2514	-5.523	2.479	-2.625
		Std. Error
		Y0	1.757	1.116	0.4435	0.2912	0.6822	0.1851
		Plateau	2.926	1.534	~ 809559	5.149	2.833	0.3119
		K	0.008745	0.007273	~ 0.01603	0.02286	0.08923	0.02468
		Span	3.038	1.71	~ 809558	5.025	2.658	0.3227
		95% CI (profile likelihood)
		Y0	90.13 to 97.43	-0.8454 to 3.787	???	-0.7056 to ???	3.271 to 6.121	-0.4902 to 0.2740
		Plateau	16.28 to 28.83	58.05 to 64.47	(Very wide)	2.394 to +infinity	-infinity to 4.161	1.984 to 3.641
		K	0.05072 to 0.08826	0.06999 to 0.1008	(Very wide)	??? to 0.07159	??? to +infinity	0.02521 to 0.1358
		Half Life	7.853 to 13.67	6.878 to 9.903	(Very wide)	9.682 to ???	???	5.104 to 27.50
		Tau	11.33 to 19.72	9.923 to 14.29	(Very wide)	13.97 to ???	???	7.363 to 39.67
		Goodness of Fit
		Degrees of Freedom	24	24	24	24	24	24
		R squared	0.9652	0.9822	0.7403	0.6163	0.1234	0.7745
		Sum of Squares	660.9	249.8	58.8	23.23	115.7	7.361
		Sy.x	5.247	3.226	1.565	0.9838	2.196	0.5538
		Constraints
		K	K > 0	K > 0	K > 0	K > 0	K > 0	K > 0
		Number of points
		# of X values	36	36	36	36	36	36
		# Y values analyzed	27	27	27	27	27	27
